# Supplementary material for: ‘Double-ring’–like dysplastic mitral leaflet associated with atrioventricular septal defect mimicking endocarditis: computed tomography as key to diagnosis
Source: Eur Heart J Case Rep. 2026 Jan 9;10(2):ytag007. doi: 10.1093/ehjcr/ytag007 (PMC12907923; doi:10.1093/ehjcr/ytag007)
Supplement: ytag007_Supplementary_Data [file ytag007_supplementary_data.zip]

Archive with 5 entries (5 files):
- Movie 1_2024_11_27_16_34_57_Lint MPR scroll.mp4
- Movie 2_2024_11_27_16_36_0Lint VRT scroll.mp4
- Movie 3_2024_11_27_21_49_12_3D VRT_lint_ cine 4D best 2CH.mp4
- movie 4_Lint_TEE 3D  MK prolaps.mp4
- movie 5_Lint_ TEE 2 part AV-Kanal.mp4
